# Supplementary material for: Citrus Yellow Vein Clearing Virus Infection in Lemon Influences Host Preference of the Citrus Whitefly by Affecting the Host Metabolite Composition
Source: Plants (Basel). 2025 Jan 20;14(2):288. doi: 10.3390/plants14020288 (PMC11768271; doi:10.3390/plants14020288)
Supplement: Supplementary file 1 [file plants-14-00288-s001.zip]

Archive with 4 entries (4 files):
- Supplemental data S1_12.25.24.xlsx
- Supplemental data S2_12.25.24.xlsx
- Supplemental data S3_12.25.24.xlsx
- Supplemental Tables 01.08.25.pptx
