# Supplementary material for: Citrus Yellow Vein Clearing Virus Infection in Lemon Influences Host Preference of the Citrus Whitefly by Affecting the Host Metabolite Composition
Source: Plants (Basel). 2025 Jan 20;14(2):288. doi: 10.3390/plants14020288 (PMC11768271; doi:10.3390/plants14020288)
Supplement: Supplementary file 1 [file plants-14-00288-s001.zip › Supplemental data S1_12.25.24.xlsx]

## Sheet: Sheet1
Sample Name	Tissue	Treatment	Replicates	fructose mg/g FW	glucose mg/g FW	Sum Total amino acids mmol/g FW	alanine	glycine	valine	leucine	isoleucine	theronine	serine	proline	asparigine	aspartic acid	methionone	glutamic acid	phenylalanine	glutamine	ornithine	lysine	histidine	tyrosine	tryptophan
E lemon Control leaf 1	Leaf	Control	1	15.14	18.36	33.2009	1.33231	0.758608	1.11703	0.46679	1.02233	0.0707448	10.3076	7.94289	4.10754	1.64902	0.169667	0.725827	0.631016	1.85119	0.119283	0.211077	0.611123	0.0839779	0.0228102
E lemon Control leaf 2	Leaf	Control	2	20.2	12.7	28.6175	1.01295	0.495953	0.894709	0.425458	0.92275	0.0162272	10.7498	6.61111	3.69494	1.30133	0.0938126	0.540133	0.165613	1.18121	0.125305	0.2032	0.110394	0.0471994	0.0254636
E lemon Control leaf 3	Leaf	Control	3	23.2	17.68	42.5629	1.45518	1.26931	2.50307	0.610891	1.18815	1.95987	10.2426	8.64382	4.88622	2.12741	0.195216	1.13875	1.20381	2.85326	0.164044	0.155474	1.82865	0.121902	0.0152434
E lemon CYVCV leaf 1	Leaf	CYVCV	1	16.44	20.22	26.421	1.05205	1.15738	1.20455	0.91737	0.740472	0.0476592	8.40689	5.40214	2.12367	1.22067	0.022044	0.711697	0.375726	1.7882	0.272329	0.226296	0.678261	0.0654426	0.0081919
E lemon CYVCV leaf 2	Leaf	CYVCV	2	17.65	11.32	29.2506	1.51602	1.01152	0.906664	0.556307	0.541218	0.0456006	7.84746	6.49329	3.26711	1.27726	0.0185522	1.0292	0.0629736	2.48628	0.11513	0.32069	1.59187	0.144889	0.0185337
E lemon CYVCV leaf 3	Leaf	CYVCV	3	29.31	21.66	23.455	1.27779	1.3139	1.17978	0.841823	0.457145	0.0607318	3.39983	6.97121	2.69613	1.28057	0.157152	1.07724	0.645139	1.49609	0.0381714	0.136123	0.315855	0.089851	0.0204275
t_value (control leaf vs CYVCV leaf)				-0.342532	-0.402556	1.90032	-0.0874907	-1.30764	0.795265	-2.21275	4.04131	0.98668	2.43573	1.91144	3.17106	1.79503	1.51894	-0.64585	0.883703	0.0587626	-0.0973585	-0.738549	-0.0209839	-0.573539	1.41421
df (control leaf vs CYVCV leaf)				4	4	4	4	4	4	4	4	4	4	4	4	4	4	4	4	4	4	4	4	4	4
p_value (control leaf vs CYVCV leaf)				0.749193	0.70786	0.13019	0.934486	0.261087	0.470982	0.0913459	0.0155871	0.379658	0.0715369	0.128532	0.0338235	0.147087	0.203399	0.553561	0.426772	0.95596	0.927125	0.501169	0.984264	0.596985	0.2302
E lemon Control stem 1	Stem	Control	1	21.07	15.19	21.7966	1.76609	0.373985	0.929609	1.14355	0.463215	0.0700517	1.96452	7.13642	2.99266	0.996793	0.0992617	1.23914	0.346113	1.8715	0.0134328	0.0527149	0.261089	0.0592149	0.017206
E lemon Control stem 2	Stem	Control	2	22.69	9.04	18.1025	1.22208	0.304794	0.863745	0.686384	0.386446	0.0363377	2.11849	6.29081	1.83139	0.79864	0.0510752	1.28313	0.336285	1.70867	0.0241893	0.0615214	0.0431734	0.0349042	0.0204355
E lemon Control stem 3	Stem	Control	3	22.82	13.73	28.1001	1.40443	0.228657	1.22702	0.953781	0.506868	0.0148924	3.46063	6.55626	2.00879	0.955869	0.052578	7.30531	1.90538	1.24552	0.0423701	0.0719277	0.0569479	0.0680473	0.034784
E lemon CYVCV stem 1	Stem	CYVCV	1	27.84	30.95	19.663	1.754	0.713582	2.09731	1.8059	0.209522	0.115676	0.725912	5.33274	1.2293	0.717733	0.0553851	0.846974	1.89034	1.89812	0.0389611	0.0490929	0.088186	0.0493476	0.0448666
E lemon CYVCV stem 2	Stem	CYVCV	2	14.57	11.74	15.3892	1.69872	0.452196	0.692865	1.78848	0.258899	0.0677519	0.232107	5.47121	2.03032	0.795001	0.0678517	0.749797	0.0583283	0.782049	0.033359	0.116847	0.0286971	0.0295587	0.0351367
E lemon CYVCV stem 3	Stem	CYVCV	3	18.01	21.18	27.5802	1.73372	0.430106	2.46223	1.66172	0.370668	0.0478213	1.41804	5.85052	5.92898	1.122	0.0910363	1.48131	2.54109	2.1309	0.0127072	0.0606344	0.134738	0.0867052	0.0152804
t_value (control stem vs CYVCV stem)				0.511332	-1.47691	0.388085	-1.62002	-2.32731	-1.3469	-5.9625	2.9534	-1.4771	2.92752	3.77431	-0.525885	0.29277	-0.353553	1.10859	-0.694299	0.0146032	-0.267261	-0.73721	0.482382	-0.156174	-1.34164
df (control stem vs CYVCV stem)				4	4	4	4	4	4	4	4	4	4	4	4	4	4	4	4	4	4	4	4	4	4
p_value (control stem vs CYVCV stem)				0.636051	0.213754	0.717722	0.180542	0.0804888	0.249263	0.00397273	0.0418277	0.213706	0.0429199	0.0195315	0.626775	0.784257	0.741521	0.329771	0.52571	0.989048	0.802482	0.501899	0.654744	0.883461	0.250815
Sugars in mg/g FW amounts; Amino Acids in nmol/g FW amounts
