# Supplementary material for: Citrus Yellow Vein Clearing Virus Infection in Lemon Influences Host Preference of the Citrus Whitefly by Affecting the Host Metabolite Composition
Source: Plants (Basel). 2025 Jan 20;14(2):288. doi: 10.3390/plants14020288 (PMC11768271; doi:10.3390/plants14020288)
Supplement: Supplementary file 1 [file plants-14-00288-s001.zip › Supplemental data S2_12.25.24.xlsx]

## Sheet: Phenolics
Sample Name	Tissue	Treatment	apigenin 6-C-glucosyl-7-O-(6-malyl-glucoside)	Isoorientin 4'-O-glucoside	lucenin-2	lucenin-2,4-methyl ether	luteolin-7-rutinoside	orientin	rhoifolin	uk flavone 1	uk flavone 2	uk flavone 3	uk flavone 4	uk flavone 5	vicenin-2	didymin	eriocitrin	hesperetin-7-O-glucoside	hesperidin	naringenin	naringin	narirutin	uk flavanone 1	uk flavanone 2	uk flavanone 3	kaempferol 3-o-glucoside	myricetin	quercetin	rutin	uk flavonoid glycoside	chrysoeriol-7-O-rutinoside	diosmin	hexamethoyxflavone	isosinensetin	natsudaidain	nobiletin	sinesetin	stellarin-2	tangeretin	tetramethyl-o-scutellarein	uk flavonol-3-O-methyl ester 1	uk flavonol-3-O-methyl ester 2	uk flavonol-3-O-methyl ester 3	uk polymethoxylated flavone 1	uk polymethoxylated flavone 2	uk polymethoxylated flavone 3	uk polymethoxylated flavone 4	uk polymethoxylated flavone dimer 1	uk polymethoxylated flavone dimer 2
E lemon control leaf 1	Leaf	Control	0.0381076	0.0251529	0.0757389	0.366897	0.0244328	0.32061	2.82119	0.14553	0.124927	0.0166074	0.0513214	0.0385694	0.48292	0.290989	0.0162836	0.294185	0.237776	0.0124298	0.128562	0.465992	0.0680006	0.102012	0.376721	0.200531	1.29867	0.139247	0.357642	0.00619861	0.274626	0.514493	0.00243547	0.0710719	0.282932	0.260265	0.00386638	0.103901	0.0276359	0.00286381	0.0314831	0.0164041	0.00664139	0.0409877	0.0690727	0.00931156	0.00303053	0.128846	0.0497883
E lemon control leaf 2	Leaf	Control	0.0344767	0.0323535	0.0479292	0.263634	0.0157976	0.1112	2.35796	0.100882	0.0982282	0.0183969	0.0352907	0.016835	0.300233	0.0596528	0.00596584	0.163536	0.134905	0.0195117	0.0235159	0.134292	0.00210824	0.070703	0.0986178	0.118248	0.926673	0.161184	0.47917	0.0126782	0.272059	0.494388	0.00206961	0.0535085	0.309741	0.270971	0.00382134	0.108303	0.0346336	0.00579899	0.0281672	0.0351308	0.0120269	0.0595647	0.0596455	0.0215458	0.00964688	0.0456307	0.0650257
E lemon control leaf 3	Leaf	Control	0.0323721	0.0402035	0.105661	0.463222	0.0193352	0.145649	2.08141	0.0253149	0.0682292	0.00807197	0.0357779	0.0169139	0.340482	0.250194	0.00366448	0.229126	0.238123	0.0481227	0.0620299	0.20389	0.00552197	0.0827231	0.192055	0.189818	1.31494	0.169201	0.333234	0.0368876	0.225069	0.790844	0.00772013	0.0660284	0.203587	0.150399	0.00891013	0.165493	0.0285987	0.0143822	0.0507035	0.0509892	0.0205086	0.0795827	0.0728739	0.0232215	0.0119814	0.0405121	0.0740203
E lemon CYVCV leaf 1	Leaf	CYVCV	0.0473121	0.0566791	0.0703637	0.219794	0.0561055	0.16971	2.29992	0.164019	0.249407	0.0684192	0.0174792	0.135927	0.279174	0.243038	0.0649362	0.180857	0.533952	0.000629071	0.138498	0.395016	0.0501401	0.0759579	0.379781	0.355602	0.744009	0.140692	0.194674	0.0308764	0.189433	0.382643	0.00318334	0.0559403	0.144159	0.123526	0.000418158	0.059635	0.010107	0.00389142	0.0098321	0.000991575	0.00253469	0.020617	0.0521962	0.0106759	0.00386814	0.30714	0.0332073
E lemon CYVCV leaf 2	Leaf	CYVCV	0.0495096	0.0619776	0.0736228	0.275538	0.04702	0.15319	2.26729	0.210058	0.30294	0.110224	0.0201491	0.112272	0.310711	0.321644	0.0582138	0.219827	0.3544	0.00175658	0.175623	0.402829	0.0631701	0.0512495	0.374864	0.330009	0.830588	0.11071	0.206847	0.022301	0.168339	0.405677	0.00466304	0.0555961	0.110147	0.0991415	0.00160735	0.0768221	0.0111785	0.00192664	0.0110491	0.00189353	0.00519269	0.0161762	0.0405348	0.00501883	0.0036449	0.145344	0.0219463
E lemon CYVCV leaf 3	Leaf	CYVCV	0.174453	0.0932616	0.115494	0.37806	0.132896	0.191786	2.43694	0.208275	0.294595	0.12843	0.0237567	0.32049	0.243326	0.289145	0.0710768	0.161887	1.08194	0.0024078	0.096717	0.705754	0.0906541	0.073969	0.61554	0.244649	0.511368	0.156246	0.266458	0.0446504	0.310923	0.373454	0.0029773	0.0585899	0.118153	0.103232	0.00134843	0.0675145	0.00980378	0.00548473	0.0133106	0.00417772	0.0132782	0.0253374	0.0537774	0.0108921	0.00475406	0.355555	0.0164901
t_value (control leaf vs CYVCV leaf)			-1.32921	-3.17733	-0.437939	0.994214	-2.15406	0.318515	0.38431	-2.69321	-7.87327	-4.85458	3.65854	-2.49593	1.64072	-1.12814	-10.6041	1.00255	-2.04424	2.28961	-1.70842	-1.6223	-1.73784	1.51843	-2.05541	-3.31473	3.05575	1.27221	3.33748	-1.21446	0.73091	2.20406	0.158114	1.29641	4.2392	3.0033	2.64575	2.82385	9.1961	1.1767	3.48345	3.11853	1.23942	3.43237	3.28688	1.82449	1.45521	-2.82508	4.57929
df (control leaf vs CYVCV leaf)			4	4	4	4	4	4	4	4	4	4	4	4	4	4	4	4	4	4	4	4	4	4	4	4	4	4	4	4	4	4	4	4	4	4	4	4	4	4	4	4	4	4	4	4	4	4	4
p_value (control leaf vs CYVCV leaf)			0.254524	0.033621	0.684041	0.376392	0.0975368	0.766032	0.720306	0.0544764	0.00140673	0.00831181	0.0216082	0.0670578	0.176199	0.322345	0.000447654	0.372809	0.110411	0.0838932	0.162741	0.18006	0.157234	0.20352	0.109018	0.0295236	0.0378153	0.272224	0.0289034	0.291363	0.505344	0.0922344	0.882028	0.26457	0.013272	0.0398121	0.0572352	0.0476415	0.000776701	0.304559	0.0252726	0.0355772	0.282939	0.026478	0.0303042	0.142134	0.219307	0.0475822	0.0101889
E lemon control stem 1	Stem	Control	0.0612912	0.0157189	0.0538135	0.282979	0.00539298	0.094337	0.840976	0.0611064	0.117276	0.00967561	0.00967496	0.0237388	0.218711	0.0547573	0.0303871	0.582489	2.01172	0.00649818	0.0874587	0.913805	0.0332827	0.113305	0.0793709	0.0724034	0.567617	0.155264	0.167885	0.0826369	0.141068	0.193199	0.00204329	0.0595126	0.0932083	0.0941767	0.00181444	0.0962876	0.00849315	0.00130584	0.018724	0.00697144	0.0121664	0.013514	0.0469308	0.00184298	0.000299052	0.051526	0.0366556
E lemon control stem 2	Stem	Control	0.0367275	0.0153834	0.0282261	0.162306	0.00682587	0.0632837	0.366231	0.0535672	0.0612086	0.00742025	0.00690687	0.0203156	0.133565	0.0202425	0.0152308	0.15932	1.02678	0.0093077	0.0388195	0.345733	0.0219044	0.0638822	0.0520359	0.0710222	0.500058	0.137348	0.110532	0.0728136	0.0697257	0.187182	0.00407885	0.0387297	0.0804653	0.0769268	0.00202188	0.0431565	0.00967918	0.000705042	0.0125294	0.010047	0.00902994	0.0141605	0.0368554	0.00251281	0.000963846	0.041017	0.0293476
E lemon control stem 3	Stem	Control	0.0192599	0.0149074	0.0234821	0.141588	0.00125582	0.0280821	0.404505	0.0208335	0.0608653	0.0124487	0.0151791	0.00559208	0.128075	0.0274882	0.00969585	0.344306	0.22176	0.0230807	0.0458441	0.48309	0.017876	0.0269218	0.0566655	0.06056	0.356309	0.116505	0.0945007	0.0126379	0.0736218	0.223646	0.00166784	0.0480976	0.0205798	0.0194364	0.0056676	0.0564023	0.0034412	0.00129893	0.0109723	0.0237165	0.0198886	0.0137062	0.0176652	0.0030709	0.002276	0.0301006	0.0234655
E lemon CYVCV stem 1	Stem	CYVCV	0.0418287	0.0439467	0.0433138	0.146996	0.016414	0.0917158	0.615688	0.0590739	0.106245	0.0148752	0.00656375	0.117157	0.120902	0.0278458	0.0368865	0.275131	1.35735	0.00506715	0.0440662	0.489449	0.0306132	0.0706857	0.0615563	0.0752638	0.388464	0.144259	0.110847	0.0461135	0.152803	0.178923	0.00138984	0.0411968	0.0923102	0.0888769	0.00142249	0.0425554	0.00824873	0.00174599	0.0106989	0.00800912	0.00813618	0.00777992	0.0471985	0.00261764	5.3937e-05	0.0792229	0.0320392
E lemon CYVCV stem 2	Stem	CYVCV	0.014267	0.018364	0.055307	0.211762	0.00416858	0.0440295	0.626766	0.0297029	0.0762649	0.0184413	0.0171637	0.0163607	0.188484	0.0285772	0.0165485	0.629632	0.548102	0.0246342	0.0253214	0.905867	0.0446409	0.0501296	0.110397	0.0874888	0.329169	0.167509	0.183423	0.0192456	0.118188	0.320121	0.00157388	0.0560126	0.0398085	0.0331743	0.00411103	0.0811484	0.0112662	0.00182953	0.0109523	0.023674	0.0260262	0.0227241	0.0306558	0.00557107	0.0018486	0.0543808	0.0148943
E lemon CYVCV stem 3	Stem	CYVCV	0.0246106	0.0225135	0.0198095	0.106151	0.00779333	0.057104	0.239574	0.0312159	0.0540357	0.0122284	0.00399557	0.0561976	0.0860793	0.00955957	0.0143298	0.151415	1.01869	0.00995327	0.0165154	0.304482	0.0174089	0.00443209	0.0341628	0.0546829	0.325124	0.0991002	0.112826	0.0158149	0.0794788	0.231568	0.00191798	0.0278134	0.0631943	0.0588908	0.00109723	0.0258114	0.00815595	0.000693693	0.00998852	0.00991645	0.00636562	0.00910927	0.0229553	0.00182391	0.000221598	0.0323442	0.0256315
t_value (control stem vs CYVCV stem)			0.819665	-1.63067	-0.30813	0.756147	-1.26773	-0.111803	0.216737	0.342525	0.0416828	-2.35907	0.29173	-1.55126	0.683531	0.944911	-0.461353	0.0512396	0.197673	-0.0836242	1.68855	0.0593925	-0.721218	0.827872	-0.25327	-0.434542	1.93719	-0.0289733	-0.33927	1.22996	-0.689619	-0.991703	1.34164	0.724531	-0.0124476	0.107609	0.8	0.658638	-0.866025	-2	1.51097	-0.0458831	0.0465746	0.137686	0.0301648	-0.801784	0.377964	-0.934025	0.830679
df (control stem vs CYVCV stem)			4	4	4	4	4	4	4	4	4	4	4	4	4	4	4	4	4	4	4	4	4	4	4	4	4	4	4	4	4	4	4	4	4	4	4	4	4	4	4	4	4	4	4	4	4	4	4
p_value (control stem vs CYVCV stem)			0.458437	0.178294	0.773363	0.49165	0.273666	0.916365	0.839019	0.749198	0.968749	0.0777416	0.784997	0.195784	0.531812	0.398208	0.668518	0.961591	0.85294	0.937373	0.166576	0.955488	0.510678	0.454276	0.812544	0.686309	0.12478	0.978274	0.75147	0.286106	0.528356	0.377478	0.250815	0.50885	0.990665	0.919487	0.468527	0.546111	0.435331	0.116117	0.205323	0.965603	0.965085	0.897142	0.977381	0.467605	0.724659	0.403167	0.452861
Compound Levels in mg/g FW
uk = unknown or unidentified
[truncated: 1 more columns]
