# Supplementary material for: Citrus Yellow Vein Clearing Virus Infection in Lemon Influences Host Preference of the Citrus Whitefly by Affecting the Host Metabolite Composition
Source: Plants (Basel). 2025 Jan 20;14(2):288. doi: 10.3390/plants14020288 (PMC11768271; doi:10.3390/plants14020288)
Supplement: Supplementary file 1 [file plants-14-00288-s001.zip › Supplemental data S3_12.25.24.xlsx]

## Sheet: Terpene Terpnoids
Sample	Tissue	Treatment	α-pinene A	camphene	β-pinene A	β-pinene	β-myrcene	α-phellandrene	δ-3-carene	α-terpinene	p-cymene	limonene	trans-β-ocimene	cis-β-ocimene	unknown 1	γ-terpinene	α-terpinolene	linalool	menthol/terpinen-4-ol	α-terpineol/myrtenol	β-citronellol	pulegone/nerol/carvone	geraniol	citral	bornyl acetate	neryl acetate	α-damasceone isomer 1	β-caryophellene	α-humulene	n-pentadecane	germacrene-D-4-ol	Sum Total terpene/terpnoids
E lemon Control leaf 1	leaf	Control	1.17116	0.23376	2.99281	9.79385	3.22235	0.30025	2.05851	0.2088	0.12535	67.7298	0.58757	3.05195	14.2296	0.27794	0.52198	1.83518	0.60209	122.776	812.074	25.4319	149.264	86.2573	36.6688	0.77726	1645.89	7.44544	24.584	5879.29	25.6667	8925.07
E lemon Control leaf 2	leaf	Control	0.9815	0.64301	1.81847	7.522	2.57108	0.17637	2.56818	0.08995	0.11067	47.7195	0.39065	1.76152	12.782	0.1676	0.56873	2.00033	0.57007	103.192	1833.28	31.7123	286.835	103.373	40.3372	1.46717	1923.32	5.75375	23.4047	5116.64	15.5969	9567.35
E lemon Control leaf 3	leaf	Control	0.58562	0.15419	1.19026	4.75465	2.07899	0.20488	2.17393	0.02881	0.06928	45.7378	0.41443	1.9168	12.2748	0.12514	0.391	2.51073	0.35208	67.9253	5376.05	21.9696	384.208	75.2191	69.927	3.36892	2400.81	6.50388	22.6162	6945.98	19.0426	15468.6
E lemon CYVCV leaf 1	leaf	CYVCV	0.44673	0.16452	0.88989	3.33283	1.33365	0.02253	0.95698	0.06388	0.02595	32.1773	0.45948	1.89299	17.3916	0.08192	0.17221	0.72657	0.23637	71.4611	475.723	12.1901	105.317	43.9079	24.6781	0.435	754.962	4.46557	14.6527	5699.76	14.1576	7282.09
E lemon CYVCV leaf 2	leaf	CYVCV	0.44352	0.02835	0.83599	3.27459	1.16327	0.02684	0.73678	0.02842	0.01372	29.6772	0.43157	1.73421	11.9597	0.07334	0.20377	0.80176	0.21225	54.4595	540.038	10.3836	61.0192	37.5119	32.3909	0.33497	600.768	3.96785	13.9974	5569.59	11.4208	6987.53
E lemon CYVCV leaf 3	leaf	CYVCV	0.44717	0.08702	1.00286	3.20813	1.35218	0.03247	0.59871	0.065	0.02883	38.4335	0.66148	2.47116	7.56464	0.07886	0.10985	0.74561	0.16057	88.1762	610.206	12.5497	128.023	43.8481	35.3412	0.25302	772.425	5.64335	17.2312	6466.23	11.587	8248.56
t_value (control leaf vs CYVCV leaf)			2.70935	1.59907	2.05518	2.8029	3.98571	5.31904	8.07612	1.05096	4.51102	2.70993	-0.555951	0.454533	0.272244	2.46163	5.53513	6.62831	3.73781	1.41714	1.54093	5.00641	2.47148	5.49919	1.65259	1.96957	5.6388	2.69029	7.22492	0.11468	2.50055	1.80179
df (control leaf vs CYVCV leaf)			4	4	4	4	4	4	4	4	4	4	4	4	4	4	4	4	4	4	4	4	4	4	4	4	4	4	4	4	4	4
p_value (control leaf vs CYVCV leaf)			0.0535731	0.185051	0.109047	0.0486675	0.0163232	0.00600947	0.00127704	0.352576	0.0107317	0.0535411	0.607874	0.673019	0.798909	0.0695698	0.00520704	0.00268754	0.0201594	0.229404	0.198184	0.00745654	0.0688371	0.00533094	0.173759	0.120228	0.0048688	0.0546415	0.00194667	0.914225	0.066727	0.145934
E lemon Control stem 1	stem	Control	0.50854	0.03626	1.30265	4.03099	1.29226	0.08418	0.90099	0.07687	0.06627	31.9728	0.27476	1.26733	15.3054	0.07438	0.14569	0.54951	0.1293	101.646	810.447	7.10992	59.0947	26.2837	14.3702	0.92752	630.221	1.49576	6.25928	6239.74	5.39434	7961.01
E lemon Control stem 2	stem	Control	0.50647	0.07166	1.11606	3.5122	0.83368	0.05804	0.69525	0.07275	0.01918	22.9236	0.20247	0.93687	3.09103	0.0598	0.17013	0.56872	0.12673	78.9243	851.593	5.59668	67.8012	22.5187	14.8004	0.83424	562.943	1.05283	5.41693	6162.57	6.76778	7815.78
E lemon Control stem 3	stem	Control	0.35704	0.06741	0.84985	3.357	0.8586	0.03573	0.61812	0.04491	0.02203	22.5896	0.21804	0.84387	4.91649	0.0677	0.17699	0.7508	0.05047	41.2808	3680.73	2.00479	83.0627	7.22935	5.58989	3.75374	914.994	1.29862	6.00227	5900.95	6.50712	10689.2
E lemon CYVCV stem 1	stem	CYVCV	0.30769	0.05518	0.78242	2.16711	0.87335	0.02673	0.68817	0.03214	0.03278	23.3148	0.27205	1.08032	8.52817	0.05001	0.11476	0.31923	0.13307	62.4784	650.321	5.85551	96.37	21.0125	8.71982	0.28633	332.207	0.82121	3.86224	5818.09	4.51866	7043.32
E lemon CYVCV stem 2	stem	CYVCV	0.31997	0.04466	0.75309	2.83845	0.63528	0.04603	0.45042	0.02699	0.02299	18.9358	0.24662	1.12291	9.54159	0.05685	0.06737	0.62614	0.06353	32.6145	1248.17	2.50234	34.9371	9.65982	8.35838	2.46769	607.648	0.93366	4.70631	6085.16	6.47884	8079.44
E lemon CYVCV stem 3	stem	CYVCV	0.32136	0.05947	1.03288	3.0658	0.81421	0.02651	0.51941	0.01143	0.00904	22.288	0.18065	0.89029	6.55072	0.09361	0.09161	0.43603	0.0968	68.5036	963.305	4.91671	81.65	18.774	7.70188	1.08484	553.311	1.06831	4.60937	5791.27	3.32454	7536
t_value (control stem vs CYVCV stem)			2.80053	0.444273	1.47265	2.78879	1.3394	1.70494	1.68548	3.50345	0.837824	1.28996	-0.0475695	-0.102073	-0.111769	0.0234082	4.36085	1.4814	0.122094	0.933208	0.856507	0.26409	-0.050474	0.323685	1.10313	0.485794	1.4976	2.32922	4.11141	1.4602	1.43246	1.29329
df (control stem vs CYVCV stem)			4	4	4	4	4	4	4	4	4	4	4	4	4	4	4	4	4	4	4	4	4	4	4	4	4	4	4	4	4	4
p_value (control stem vs CYVCV stem)			0.0487854	0.679822	0.214833	0.049373	0.251479	0.163406	0.167176	0.0248185	0.449272	0.266589	0.96434	0.923611	0.916391	0.982446	0.0120541	0.212623	0.908713	0.403542	0.439997	0.804758	0.962165	0.762393	0.331872	0.652524	0.20859	0.0803206	0.0147152	0.218017	0.225288	0.265545
Compounds in µg/g FW
